# Supplementary material for: Systems Modeling of Molecular Mechanisms Controlling Cytokine-driven CD4+ T Cell Differentiation and Phenotype Plasticity
Source: PLoS Comput Biol. 2013 Apr 4;9(4):e1003027. doi: 10.1371/journal.pcbi.1003027 (PMC3617204; doi:10.1371/journal.pcbi.1003027)
Supplement: Table S3 — CD4+ T cell model fitting performed by using COPASI's global parameter estimation. A species is fitted computationally using experimental data and simulation algorithms. The objective value is the value that COPASI targets based on the experimental data and the computational simulation. (XLSX) [file pcbi.1003027.s016.xlsx]

## Sheet: Sheet1
					Statistical Analysis
	Fitted specie1	No. of Experimental Set	Experimental induced phenotype	Objective value2	Root Mean Square	Error Mean	Error Mean St. Deviation
	IL23R	#1	iTreg	0.02	0.08165	-3.70 x 10-17	0.08165
	FOXP3	#2	iTreg	1.26 x 10-16	1.12 x 10-8	1.12 x 10-8	0
	IL17_ratio	#4	Th17	142.396	5.9664	-2.9842	5.16655
	IL17	#3	Th17	0.0620155	0.24902	0.24902	0
	INFg	#3	Th17	8.8e-07	0.000938	-0.000938	0
	FOXP3_ratio	#4	Th17	1.25 x 10-6	0.00055	0.0004194	0.0003701
	IL4	#5	Th2	1.53255	0.505396	0.29067	0.413444
	INFg	#6	Th2	7.41 x 10-17	8.61 x 10-9	-8.61 x 10-9	0
	IL2	#7	Th1	1.14711 x 10-7	0.00023949	-0.0001798	0.0001582
	INFg	#7	Th1	3.572	0.402944	0.37702	0.142195
