# Supplementary material for: Systems Modeling of Molecular Mechanisms Controlling Cytokine-driven CD4+ T Cell Differentiation and Phenotype Plasticity
Source: PLoS Comput Biol. 2013 Apr 4;9(4):e1003027. doi: 10.1371/journal.pcbi.1003027 (PMC3617204; doi:10.1371/journal.pcbi.1003027)
Supplement: Table S4 — Table of assumptions for the representation of activation and inhibition pathways of the CD4+ T cell computational model. Modeling assumptions were made based on the literature and on experimental observations to be able to properly modulate and calibrate the CD4+ T cell computational model. (XLSX) [file pcbi.1003027.s017.xlsx]

## Sheet: Sheet1
	No.	Description of the modeling assumptions
	1	The volume of the T cell remains constant throughout simulations and inductions
	2	Cytokines are externalized as internally produced at different rates determined by parameter estimation and capable to induce and support differentiation
	3	Induction of CD4+ T cell phenotypes depends only on external cytokine availability
	4	Levels under 0.1 mol/l in simulations are considered undetectable
	5	The expression of TCR is considered equal in the induction of the four phenotypes and so, its proliferation as well
	6	We assume a co-stimulatory signal through CD28-B7.1 or B7.2 together with the equal expression of TCR and the combination of cytokines
	7	The induction of phenotypes is only driven by the cytokine milieu
	8	a-IL4 and a-IFNg are artificial blockers of Th2 and Th1 differentiation respectively
	9	Time of differentiation between phenotypes is the same within subsets
	10	Species are activated until saturation point in the reaction. At this time, the increase of the preceding species will not affect the concentration of the saturated one
	11	PPARg knock-out creation is based on the idea of the ligand impairment to the molecule, thus abolishing the expression of L-PPARg, which would elicit modulatory responses.
	12	The binding of a protein to its receptor occurs at different rates depending on the receptor. These parameters were assessed with parameter estimation and calibration processes.
